# Supplementary material for: Targeting of apoptosis gene loci by reprogramming factors leads to selective eradication of leukemia cells
Source: Nat Commun. 2019 Dec 6;10:5594. doi: 10.1038/s41467-019-13411-y (PMC6898631; doi:10.1038/s41467-019-13411-y)
Supplement: Supplementary file 4 — Supplementary Data 1 [file 41467_2019_13411_MOESM4_ESM.xlsx]

## Sheet: Sheet1
Supplemental Data 1. ATAC-seq differential motif list
	P value cutoff: 0.001
	MLL-AF9	Ctrl 0h vs Dox 3h	101
		Ctrl 0h vs Dox 6h	112
		Ctrl 0h vs Dox 12h	140
		Ctrl 0h vs Dox 24h	132
	cKit+	Ctrl 0h vs Dox 3h	0
		Ctrl 0h vs Dox 6h	6
		Ctrl 0h vs Dox 12h	47
		Ctrl 0h vs Dox 24h	105

## Sheet: MLL-AF9
Ctrl 0h vs Dox 3h	Ctrl 0h vs Dox 6h	Ctrl 0h vs Dox 12h	Ctrl 0h vs Dox 24h
ETS(ETS)	Bach2(bZIP)	Jun-AP1(bZIP)	Tcf21(bHLH)
Sox9(HMG)	Bach1(bZIP)	JunB(bZIP)	CEBP:AP1(bZIP)
SPDEF(ETS)	ETS:RUNX(ETS,Runt)	Atf3(bZIP)	Ap4(bHLH)
Fra1(bZIP)	Nrf2(bZIP)	CEBP(bZIP)	CDX4(Homeobox)
Elk1(ETS)	NF-E2(bZIP)	BATF(bZIP)	HOXA9(Homeobox)
Atf3(bZIP)	Oct4:Sox17(POU,Homeobox,HMG)	Oct4:Sox17(POU,Homeobox,HMG)	Atf4(bZIP)
Fra2(bZIP)	Sp1(Zf)	SPDEF(ETS)	Tcf12(bHLH)
Fosl2(bZIP)	HOXA9(Homeobox)	AP-1(bZIP)	Myf5(bHLH)
Jun-AP1(bZIP)	Atf4(bZIP)	ETS:RUNX(ETS,Runt)	Atoh1(bHLH)
JunB(bZIP)	CEBP:AP1(bZIP)	HLF(bZIP)	MyoD(bHLH)
Elk4(ETS)	Hoxc9(Homeobox)	KLF10(Zf)	PU.1-IRF(ETS:IRF)
AP-1(bZIP)	CDX4(Homeobox)	Bach2(bZIP)	Hoxc9(Homeobox)
BATF(bZIP)	Tcf21(bHLH)	Sp1(Zf)	Chop(bZIP)
Bach2(bZIP)	Chop(bZIP)	Tcf21(bHLH)	Cdx2(Homeobox)
CEBP(bZIP)	Atoh1(bHLH)	NF-E2(bZIP)	NeuroG2(bHLH)
ETS:RUNX(ETS,Runt)	Ap4(bHLH)	Nrf2(bZIP)	MyoG(bHLH)
Bach1(bZIP)	ETS:E-box(ETS,bHLH)	Bach1(bZIP)	NeuroD1(bHLH)
KLF10(Zf)	PU.1-IRF(ETS:IRF)	Ap4(bHLH)	TATA-Box(TBP)
NF-E2(bZIP)	Tcf12(bHLH)	Atoh1(bHLH)	SCL(bHLH)
Nrf2(bZIP)	MyoD(bHLH)	CDX4(Homeobox)	Atf1(bZIP)
HLF(bZIP)	Cdx2(Homeobox)	Tcf12(bHLH)	ETS:E-box(ETS,bHLH)
CEBP:AP1(bZIP)	Nkx6.1(Homeobox)	HOXA9(Homeobox)	ZNF467(Zf)
Maz(Zf)	Myf5(bHLH)	Myf5(bHLH)	Barx1(Homeobox)
Atf4(bZIP)	Barx1(Homeobox)	Atf4(bZIP)	CTCF(Zf)
Sp1(Zf)	MafK(bZIP)	CEBP:AP1(bZIP)	Nkx6.1(Homeobox)
Oct4:Sox17(POU,Homeobox,HMG)	Pdx1(Homeobox)	NeuroG2(bHLH)	Atf7(bZIP)
Hoxc9(Homeobox)	STAT5(Stat)	MyoD(bHLH)	Ascl1(bHLH)
HOXA9(Homeobox)	OCT:OCT-short(POU,Homeobox)	MyoG(bHLH)	Tgif1(Homeobox)
PU.1-IRF(ETS:IRF)	NeuroD1(bHLH)	Cdx2(Homeobox)	ZBTB18(Zf)
ETS:E-box(ETS,bHLH)	Tgif1(Homeobox)	Ascl1(bHLH)	Atf2(bZIP)
Chop(bZIP)	MyoG(bHLH)	TATA-Box(TBP)	MafK(bZIP)
CDX4(Homeobox)	OCT:OCT(POU,Homeobox,IR1)	ETS:E-box(ETS,bHLH)	Egr2(Zf)
MafK(bZIP)	Tcf4(HMG)	NeuroD1(bHLH)	OCT:OCT-short(POU,Homeobox)
OCT:OCT(POU,Homeobox,IR1)	NeuroG2(bHLH)	Nkx6.1(Homeobox)	Tcf4(HMG)
Pdx1(Homeobox)	Hoxb4(Homeobox)	ZBTB18(Zf)	Pdx1(Homeobox)
STAT5(Stat)	Atf7(bZIP)	SCL(bHLH)	STAT5(Stat)
Foxo1(Forkhead)	OCT4-SOX2-TCF-NANOG(POU,Homeobox,HMG)	Chop(bZIP)	IRF8(IRF)
Cdx2(Homeobox)	ZNF467(Zf)	Tcf4(HMG)	MYB(HTH)
STAT4(Stat)	Atf1(bZIP)	Hoxc9(Homeobox)	BORIS(Zf)
BMYB(HTH)	Egr1(Zf)	PU.1-IRF(ETS:IRF)	c-Jun-CRE(bZIP)
Tcf4(HMG)	TATA-Box(TBP)	Barx1(Homeobox)	Hoxb4(Homeobox)
MYB(HTH)	Egr2(Zf)	OCT:OCT-short(POU,Homeobox)	Nanog(Homeobox)
MafB(bZIP)	MafA(bZIP)	Atf7(bZIP)	BMYB(HTH)
Atf7(bZIP)	SCL(bHLH)	Hoxb4(Homeobox)	Egr1(Zf)
Hoxb4(Homeobox)	Atf2(bZIP)	Atf1(bZIP)	JunD(bZIP)
Tgif1(Homeobox)	DMRT1(DM)	OCT4-SOX2-TCF-NANOG(POU,Homeobox,HMG)	DMRT1(DM)
Nkx6.1(Homeobox)	c-Jun-CRE(bZIP)	Egr2(Zf)	Olig2(bHLH)
STAT1(Stat)	STAT4(Stat)	Pdx1(Homeobox)	AMYB(HTH)
OCT:OCT-short(POU,Homeobox)	Tgif2(Homeobox)	ZNF467(Zf)	DMRT6(DM)
Stat3+il21(Stat)	SF1(NR)	Tgif1(Homeobox)	PU.1:IRF8(ETS:IRF)
IRF8(IRF)	MYB(HTH)	Atf2(bZIP)	OCT4-SOX2-TCF-NANOG(POU,Homeobox,HMG)
AMYB(HTH)	Nanog(Homeobox)	MafK(bZIP)	PGR(NR)
MafA(bZIP)	Mef2a(MADS)	Olig2(bHLH)	Tgif2(Homeobox)
ZNF467(Zf)	DMRT6(DM)	STAT5(Stat)	Foxo1(Forkhead)
PU.1:IRF8(ETS:IRF)	IRF8(IRF)	Egr1(Zf)	MafA(bZIP)
Atf1(bZIP)	Stat3+il21(Stat)	BMYB(HTH)	Unknown(Homeobox)
Mef2a(MADS)	BMYB(HTH)	c-Jun-CRE(bZIP)	Gata6(Zf)
IRF4(IRF)	Foxo1(Forkhead)	MYB(HTH)	Usf2(bHLH)
Tgif2(Homeobox)	Ascl1(bHLH)	OCT:OCT(POU,Homeobox,IR1)	IRF4(IRF)
Barx1(Homeobox)	HOXA2(Homeobox)	AMYB(HTH)	HOXD13(Homeobox)
Atf2(bZIP)	PU.1:IRF8(ETS:IRF)	IRF4(IRF)	GATA3(Zf)
OCT4-SOX2-TCF-NANOG(POU,Homeobox,HMG)	Brn2(POU,Homeobox)	Ronin(THAP)	Gata1(Zf)
DMRT1(DM)	ZBTB18(Zf)	DMRT6(DM)	CRE(bZIP)
Stat3(Stat)	Stat3(Stat)	DMRT1(DM)	HOXA2(Homeobox)
Tcf21(bHLH)	AMYB(HTH)	Nanog(Homeobox)	TFE3(bHLH)
DMRT6(DM)	Pit1+1bp(Homeobox)	IRF8(IRF)	Gata2(Zf)
c-Jun-CRE(bZIP)	STAT6(Stat)	HOXA2(Homeobox)	E-box(bHLH)
Egr1(Zf)	MafB(bZIP)	HEB(bHLH)	Znf263(Zf)
Brn2(POU,Homeobox)	Meis1(Homeobox)	Unknown(Homeobox)	Zic3(Zf)
Mef2b(MADS)	Gata6(Zf)	Mef2d(MADS)	Gata4(Zf)
Pit1+1bp(Homeobox)	STAT1(Stat)	HOXD13(Homeobox)	Unknown-ESC-element(?)
HOXA2(Homeobox)	PGR(NR)	Tgif2(Homeobox)	IRF3(IRF)
HOXB13(Homeobox)	NFAT:AP1(RHD,bZIP)	PGR(NR)	GRE(NR),IR3
Egr2(Zf)	JunD(bZIP)	Mef2a(MADS)	Zfp281(Zf)
Gata6(Zf)	IRF4(IRF)	MafA(bZIP)	Meis1(Homeobox)
Gata1(Zf)	Unknown-ESC-element(?)	PU.1:IRF8(ETS:IRF)	OCT:OCT(POU,Homeobox,IR1)
Atoh1(bHLH)	PAX5(Paired,Homeobox),condensed	IRF:BATF(IRF:bZIP)	HOXB13(Homeobox)
GATA3(Zf)	Olig2(bHLH)	Ptf1a(bHLH)	Mef2d(MADS)
Ap4(bHLH)	Gata2(Zf)	GRE(NR),IR3	IRF1(IRF)
Gata4(Zf)	IRF:BATF(IRF:bZIP)	GATA3(Zf)	Mef2a(MADS)
TATA-Box(TBP)	HOXD13(Homeobox)	E2A(bHLH)	E2F3(E2F)
Gata2(Zf)	STAT6(Stat)	Foxo1(Forkhead)	MITF(bHLH)
SF1(NR)	GATA3(Zf)	HOXB13(Homeobox)	IRF:BATF(IRF:bZIP)
Myf5(bHLH)	HOXB13(Homeobox)	CRE(bZIP)	Srebp1a(bHLH)
MyoD(bHLH)	GLI3(Zf)	Mef2b(MADS)	MafB(bZIP)
Unknown(Homeobox)	Gata1(Zf)	IRF3(IRF)	STAT6(Stat)
STAT6(Stat)	Mef2b(MADS)	Unknown-ESC-element(?)	E2F6(E2F)
MafF(bZIP)	ZNF675(Zf)	Usf2(bHLH)	Tbx20(T-box)
ZNF136(Zf)	TFE3(bHLH)	Zic3(Zf)	Pit1+1bp(Homeobox)
Tcf12(bHLH)	Pitx1:Ebox(Homeobox,bHLH)	JunD(bZIP)	STAT4(Stat)
CEBP:CEBP(bZIP)	CEBP:CEBP(bZIP)	Isl1(Homeobox)	IRF2(IRF)
Isl1(Homeobox)	Lhx2(Homeobox)	Zfp281(Zf)	CEBP:CEBP(bZIP)
IRF3(IRF)	Gata4(Zf)	Gata6(Zf)	E2F4(E2F)
Tbx20(T-box)	Mef2d(MADS)	Pit1+1bp(Homeobox)	Stat3+il21(Stat)
Meis1(Homeobox)	Zic3(Zf)	Pitx1:Ebox(Homeobox,bHLH)	Pitx1:Ebox(Homeobox,bHLH)
Nanog(Homeobox)	IRF3(IRF)	Tbx20(T-box)	USF1(bHLH)
GATA(Zf),IR4	CHR(?)	STAT6(Stat)	PAX5(Paired,Homeobox),condensed
Zfp809(Zf)	ZNF692(Zf)	MafB(bZIP)	STAT6(Stat)
NeuroD1(bHLH)	Tbx20(T-box)	Stat3+il21(Stat)	Lhx2(Homeobox)
HOXD13(Homeobox)	GRE(NR),IR3	Brn2(POU,Homeobox)	STAT1(Stat)
SCL(bHLH)	Isl1(Homeobox)	Srebp1a(bHLH)	E2F7(E2F)
	Unknown(Homeobox)	STAT6(Stat)	Brn2(POU,Homeobox)
	E2F3(E2F)	GFX(?)	Srebp2(bHLH)
	Srebp1a(bHLH)	Gata1(Zf)	Ronin(THAP)
	Usf2(bHLH)	STAT1(Stat)	NRF1(NRF)
	CRE(bZIP)	GFY(?)	Pknox1(Homeobox)
	E-box(bHLH)	Gata2(Zf)	RFX(HTH)
	GRE(NR),IR3	NFAT:AP1(RHD,bZIP)	GLI3(Zf)
	Srebp2(bHLH)	CEBP:CEBP(bZIP)	Pbx3(Homeobox)
	Nur77(NR)	IRF2(IRF)	Isl1(Homeobox)
	IRF1(IRF)	SF1(NR)	GRE(NR),IR3
	Hand2(bHLH)	bZIP:IRF(bZIP,IRF)	Smad3(MAD)
		IRF1(IRF)	GFX(?)
		PAX5(Paired,Homeobox),condensed	Rfx2(HTH)
		Rfx2(HTH)	GATA:SCL(Zf,bHLH)
		Smad3(MAD)	ZNF675(Zf)
		GRE(NR),IR3	PR(NR)
		STAT4(Stat)	E2F1(E2F)
		GATA:SCL(Zf,bHLH)	NF1(CTF)
		RFX(HTH)	X-box(HTH)
		E-box(bHLH)	HEB(bHLH)
		Stat3(Stat)	PRDM9(Zf)
		Gata4(Zf)	ISRE(IRF)
		Znf263(Zf)	SF1(NR)
		USF1(bHLH)	Stat3(Stat)
		X-box(HTH)	Mef2b(MADS)
		ZNF675(Zf)	GATA(Zf),IR3
		Nur77(NR)	Tcf3(HMG)
		TFE3(bHLH)	NFAT:AP1(RHD,bZIP)
		CArG(MADS)	GATA(Zf),IR4
		Lhx2(Homeobox)	CTCF-SatelliteElement(Zf?)
		E2F3(E2F)	Tlx?(NR)
		ZNF692(Zf)
		Tbr1(T-box)
		Pbx3(Homeobox)
		FXR(NR),IR1
		ZBTB33(Zf)
		GLI3(Zf)
		ZSCAN22(Zf)
		ZFP3(Zf)

## Sheet: cKit+
Ctrl 0h vs Dox 6h	Ctrl 0h vs Dox 12h	Ctrl 0h vs Dox 24h
GATA:SCL(Zf,bHLH)	Gata6(Zf)	GATA:SCL(Zf,bHLH)
Gata6(Zf)	Gata4(Zf)	Gata1(Zf)
GATA3(Zf)	GATA3(Zf)	Gata6(Zf)
Gata4(Zf)	Gata1(Zf)	Gata2(Zf)
Etv2(ETS)	Gata2(Zf)	GATA3(Zf)
Gata2(Zf)	GATA:SCL(Zf,bHLH)	Gata4(Zf)
	KLF5(Zf)	KLF5(Zf)
	KLF6(Zf)	Klf4(Zf)
	Klf4(Zf)	KLF6(Zf)
	EKLF(Zf)	EKLF(Zf)
	KLF3(Zf)	KLF3(Zf)
	Fosl2(bZIP)	Fra1(bZIP)
	Fra2(bZIP)	Fra2(bZIP)
	Fra1(bZIP)	JunB(bZIP)
	KLF14(Zf)	Jun-AP1(bZIP)
	JunB(bZIP)	Fosl2(bZIP)
	Jun-AP1(bZIP)	Atf3(bZIP)
	Atf3(bZIP)	BATF(bZIP)
	AP-1(bZIP)	AP-1(bZIP)
	BATF(bZIP)	KLF14(Zf)
	Bach2(bZIP)	OCT4-SOX2-TCF-NANOG(POU,Homeobox,HMG)
	BMYB(HTH)	Bach2(bZIP)
	Klf9(Zf)	ETS1(ETS)
	OCT4-SOX2-TCF-NANOG(POU,Homeobox,HMG)	Sp5(Zf)
	Sp5(Zf)	Klf9(Zf)
	AMYB(HTH)	RUNX1(Runt)
	RUNX(Runt)	Etv2(ETS)
	RUNX1(Runt)	ERG(ETS)
	MYB(HTH)	Fli1(ETS)
	Fli1(ETS)	RUNX(Runt)
	RUNX-AML(Runt)	ELF3(ETS)
	Brn1(POU,Homeobox)	ELF5(ETS)
	ERG(ETS)	ETV1(ETS)
	GABPA(ETS)	RUNX-AML(Runt)
	ETS1(ETS)	GABPA(ETS)
	PU.1(ETS)	EHF(ETS)
	Oct4(POU,Homeobox)	PU.1(ETS)
	RUNX2(Runt)	RUNX2(Runt)
	Etv2(ETS)	SpiB(ETS)
	ETV1(ETS)	EWS:ERG-fusion(ETS)
	NF-E2(bZIP)	Oct4(POU,Homeobox)
	Nrf2(bZIP)	Sox3(HMG)
	Bach1(bZIP)	NF-E2(bZIP)
	Oct2(POU,Homeobox)	KLF10(Zf)
	Oct6(POU,Homeobox)	Nrf2(bZIP)
	Atoh1(bHLH)	Maz(Zf)
	ELF5(ETS)	Brn1(POU,Homeobox)
		Ets1-distal(ETS)
		Oct6(POU,Homeobox)
		Bach1(bZIP)
		CEBP(bZIP)
		Sox10(HMG)
		CEBP:AP1(bZIP)
		EWS:FLI1-fusion(ETS)
		Oct2(POU,Homeobox)
		Sox6(HMG)
		Sox2(HMG)
		ELF1(ETS)
		Atf4(bZIP)
		HLF(bZIP)
		BMYB(HTH)
		Sox17(HMG)
		Elk1(ETS)
		STAT5(Stat)
		Sox15(HMG)
		ETS(ETS)
		SPDEF(ETS)
		MafK(bZIP)
		Atoh1(bHLH)
		MYB(HTH)
		STAT1(Stat)
		ETS:E-box(ETS,bHLH)
		NeuroG2(bHLH)
		Eomes(T-box)
		Myf5(bHLH)
		STAT4(Stat)
		Sox4(HMG)
		ETS:RUNX(ETS,Runt)
		NF1(CTF)
		Tcf21(bHLH)
		AMYB(HTH)
		Elk4(ETS)
		Ap4(bHLH)
		Sp1(Zf)
		Chop(bZIP)
		Tlx?(NR)
		Stat3+il21(Stat)
		Atf1(bZIP)
		NF1-halfsite(CTF)
		ZNF467(Zf)
		NeuroD1(bHLH)
		Brn2(POU,Homeobox)
		MyoD(bHLH)
		Sox9(HMG)
		OCT:OCT(POU,Homeobox,IR1)
		Tgif2(Homeobox)
		Mef2a(MADS)
		PU.1:IRF8(ETS:IRF)
		Foxa2(Forkhead)
		MyoG(bHLH)
		Tbx5(T-box)
		Tgif1(Homeobox)
		MafA(bZIP)
		Foxo1(Forkhead)
		NFAT:AP1(RHD,bZIP)
